# Supplementary material for: Genome‑wide analysis of the MYB gene family in pumpkin
Source: PeerJ. 2024 Apr 25;12:e17304. doi: 10.7717/peerj.17304 (PMC11056105; doi:10.7717/peerj.17304)
Supplement: Supplemental Information 2 [file peerj-12-17304-s002.txt]

The average threshold cycle of CmoMYB genes in different stresses and organs
	CK	PEG3H	PEG6H	ABA3H	ABA6H	SA3H	SA6H	JA3H	JA6H	ROOT	STEM	LEAF
Actin	19.26	20.71	21.92	20.46	20.47	21.72	20.89	23.4	20.63	33.27	25.23	19.26
	19.23	20.48	22.01	20.91	20.64	21.7	20.76	23.99	20.72	32.52	24.95	19.23
	19.27	20.61	22.08	20.66	20.68	21.7	20.91	23.88	21.07	32.72	25.12	19.27
Com99	35.8	36.08	32.97	37.3	32.86	34.9	34.59	34.6	33.79	34.4	34.59	35.8
	36.52	35.73	33	36.52	33.17	34.48	34.3	34.81	33.68	35.94	34.98	36.52
	35.38	35.8	33.62	37	33.24	34.6	34.76	34.7	34.03	35	33.36	35.38
	CK	PEG3H	PEG6H	ABA3H	ABA6H	SA3H	SA6H	JA3H	JA6H	ROOT	STEM	LEAF
Actin	20.85	21.99	23.78	22.11	21.69	21.48	20.54	23.75	20.14	22.07	22.49	20.85
	20.76	22.2	23.73	21.74	21.84	21.77	20.37	24.19	20.3	21.72	22.12	20.76
	20.64	21.97	23.43	22.02	21.9	21.45	20.15	24	20.25	22.12	22.04	20.64
Com165	24.15	26.05	26.52	25.85	24.43	25.43	26.39	26.06	23.17	27.34	27.44	24.15
	24.02	25.95	25.94	25	24.69	25.54	26.15	26.51	23.18	27.21	27.5	24.02
	23.86	26.02	26.07	25.97	24.71	25.31	25.91	26.17	23.08	27.15	27.29	23.86
	CK	PEG3H	PEG6H	ABA3H	ABA6H	SA3H	SA6H	JA3H	JA6H	ROOT	STEM	LEAF
Actin	20.85	21.99	23.78	22.11	21.69	21.48	20.54	23.75	20.14	22.07	22.49	20.85
	20.76	22.2	23.73	21.74	21.84	21.77	20.37	24.19	20.3	21.72	22.12	20.76
	20.64	21.97	23.43	22.02	21.9	21.45	20.15	24	20.25	22.12	22.04	20.64
Com142	26.39	28.07	27.17	27.59	26.85	24.78	27.55	28.34	25.99	27.8	28.52	26.39
	26.39	28.22	27.18	27	26.79	25.07	27.86	28.51	26.02	27.73	28.08	26.39
	26.31	28.46	27.11	27.23	26.9	25	27.57	28.57	25.88	27.26	28.63	26.31
	CK	PEG3H	PEG6H	ABA3H	ABA6H	SA3H	SA6H	JA3H	JA6H	ROOT	STEM	LEAF
Actin	20.85	21.99	23.78	22.11	21.69	21.48	20.54	23.75	20.14	22.07	22.49	20.85
	20.76	22.2	23.73	21.74	21.84	21.77	20.37	24.19	20.3	21.72	22.12	20.76
	20.64	21.97	23.43	22.02	21.9	21.45	20.15	24	20.25	22.12	22.04	20.64
Com154	31.87	33.62	34.87	33.88	33.87	31.08	33.99	35.42	30.66	29.82	34.67	31.87
	31.65	34	34.76	33.55	34.09	31.21	33.21	35.29	30.68	29.84	34.51	31.65
	31.58	33.49	34.51	33.29	33.45	31	33.97	35.93	30.95	29.84	34.17	31.58
	CK	PEG3H	PEG6H	ABA3H	ABA6H	SA3H	SA6H	JA3H	JA6H	ROOT	STEM	LEAF
Actin	20.85	21.99	23.78	22.11	21.69	21.48	20.54	23.75	20.14	22.07	22.49	20.85
	20.76	22.2	23.73	21.74	21.84	21.77	20.37	24.19	20.3	21.72	22.12	20.76
	20.64	21.97	23.43	22.02	21.9	21.45	20.15	24	20.25	22.12	22.04	20.64
Com144	28.51	27.63	27.98	23.97	25.96	28.05	25.82	27.51	23.41	26.17	27.58	28.51
	28.18	27.69	27.91	23.37	25.58	28.04	25.49	27.61	23.59	26.13	27.76	28.18
	28.74	27.49	27.34	23.63	25.51	27.89	25.24	27.55	23.35	26.18	28.1	28.74
	CK	PEG3H	PEG6H	ABA3H	ABA6H	SA3H	SA6H	JA3H	JA6H	ROOT	STEM	LEAF
Actin	20.85	21.99	23.78	22.11	21.69	21.48	20.54	23.75	20.14	22.07	22.49	20.85
	20.76	22.2	23.73	21.74	21.84	21.77	20.37	24.19	20.3	21.72	22.12	20.76
	20.64	21.97	23.43	22.02	21.9	21.45	20.15	24	20.25	22.12	22.04	20.64
Com116	34.39	35.06	35	34.31	34.46	32.19	31.59	33.25	30.58	27.31	30.43	34.39
	33.94	35.2	34.46	34.4	34.41	32.62	32.3	33.77	30.76	27.48	30.86	33.94
	34.4	35.48	34.4	34.42	34.57	32.51	32.19	33.41	30.95	27.42	30.55	34.4
	CK	PEG3H	PEG6H	ABA3H	ABA6H	SA3H	SA6H	JA3H	JA6H	ROOT	STEM	LEAF
Actin	20.85	21.99	23.78	22.11	21.69	21.48	20.54	23.75	20.14	22.07	22.49	20.85
	20.76	22.2	23.73	21.74	21.84	21.77	20.37	24.19	20.3	21.72	22.12	20.76
	20.64	21.97	23.43	22.02	21.9	21.45	20.15	24	20.25	22.12	22.04	20.64
Com70	31.83	34.35	31.08	32.05	30.51	29.52	32	33.44	28.43	30.85	32.51	31.83
	31.74	33.93	31.19	30.97	30.45	29.61	31.56	33.82	28.58	30.56	32.21	31.74
	32.03	33.91	31.04	31.22	30.52	29.57	32.09	33.49	28.36	31.04	32.37	32.03
	CK	PEG3H	PEG6H	ABA3H	ABA6H	SA3H	SA6H	JA3H	JA6H	ROOT	STEM	LEAF
Actin	20.85	21.99	23.78	22.11	21.69	21.48	20.54	23.75	20.14	22.07	22.49	20.85
	20.76	22.2	23.73	21.74	21.84	21.77	20.37	24.19	20.3	21.72	22.12	20.76
	20.64	21.97	23.43	22.02	21.9	21.45	20.15	24	20.25	22.12	22.04	20.64
Com46	30.79	32.58	31.63	30.41	30.63	29.01	31.13	32.26	27.67	29.11	30.21	30.79
	30.92	33.65	31.39	30.02	30.96	29.23	30.99	32.19	27.9	29.25	30.73	30.92
	30.55	33.13	31.01	30.36	31.04	28.83	30.53	32.1	27.8	29.21	30.75	30.55
	CK	PEG3H	PEG6H	ABA3H	ABA6H	SA3H	SA6H	JA3H	JA6H	ROOT	STEM	LEAF
Actin	20.85	21.99	23.78	22.11	21.69	21.48	20.54	23.75	20.14	22.07	22.49	20.85
	20.76	22.2	23.73	21.74	21.84	21.77	20.37	24.19	20.3	21.72	22.12	20.76
	20.64	21.97	23.43	22.02	21.9	21.45	20.15	24	20.25	22.12	22.04	20.64
Com64	34.54	34.68	37.33	32	35.42	30.62	35.63	36.53	31.78	33.45	34.42	33.38
	34.48	34.86	37.27	31.66	35.64	30.89	35.56	36.31	31.94	33.42	34.01	34.48
	34	34.53	36.55	31.65	36.03	30.68	34.59	36.56	32.05	34.71	34.05	34.54
	CK	PEG3H	PEG6H	ABA3H	ABA6H	SA3H	SA6H	JA3H	JA6H	ROOT	STEM	LEAF
Actin	20.85	21.99	23.78	22.11	21.69	21.48	20.54	23.75	20.14	22.07	22.49	20.85
	20.76	22.2	23.73	21.74	21.84	21.77	20.37	24	20.3	21.72	22.12	20.76
	20.64	21.97	23.43	22.02	21.9	21.45	20.15	24.19	20.25	22.12	22.04	20.64
Com59	33.6	36.91	34.87	32.3	37.28	32.82	36.09	36.92	33.46	35.31	35.02	33.33
	33.06	37.16	34.37	32.11	35.89	32.78	37.63	36.59	34.18	35.46	34.45	33.06
	34.16	37.8	34.13	32.74	35.32	32.2	37.52	37.2	33.16	35.33	34.8	33.16
	CK	PEG3H	PEG6H	ABA3H	ABA6H	SA3H	SA6H	JA3H	JA6H	ROOT	STEM	LEAF
Actin	20.85	20.78	23.78	22.11	21.69	21.48	20.54	23.75	20.14	22.07	22.49	20.85
	20.76	20.51	23.73	21.74	21.84	21.77	20.37	24.19	20.3	21.72	22.12	20.76
	20.64	20.92	23.43	22.02	21.9	21.45	20.15	24	20.25	22.12	22.04	20.64
Com3	28.05	25.45	27.71	26.3	27.16	26.55	27.19	31.23	25.18	25.44	30.47	28.05
	28.02	25.44	27.93	26.1	27.08	26.97	27.36	31.22	25.08	25.24	30.19	28.02
	28.06	25.55	27.68	26.22	27.28	26.86	27.89	31.35	25.12	25.55	30.5	28.06
	CK	PEG3H	PEG6H	ABA3H	ABA6H	SA3H	SA6H	J3H	JA6H	ROOT	STEM	LEAF
Actin	26.17	20.91	22.09	20.23	21.05	20.43	20.04	23.22	21.19	23.22	23.22	26.17
	26.15	21.03	22.39	20.05	21.01	20.29	20.44	23.66	21.28	23.66	23.66	26.15
	26.18	21.51	22.55	20.41	20.95	20.42	20.14	23.14	21.23	23.14	23.14	26.18
Com29	31.66	26.4	27.66	24.18	26.3	26.55	27.45	36.83	27.05	36.83	35.73	31.66
	31.34	26.33	28.05	24.27	26.32	26.6	27.03	35.07	26.5	35.07	35.58	31.34
	31.54	26.9	28.52	24.36	26.37	26.13	27.92	35.11	27.05	35.11	36.97	31.54
	CK	PEG3H	PEG6H	ABA3H	ABA6H	SA3H	SA6H	JA3H	JA6H	ROOT	STEM	LEAF
Actin	20.85	20.78	23.78	22.11	21.69	21.48	20.54	23.75	20.14	22.07	22.49	20.85
	20.76	20.51	23.73	21.74	21.84	21.77	20.37	24.19	20.3	21.72	22.12	20.76
	20.64	20.92	23.43	22.02	21.9	21.45	20.15	24	20.25	22.12	22.04	20.64
Com9	28.09	30.19	28.41	27.05	25.85	25.07	27.76	31.39	28.57	27.33	31.03	28.09
	28.75	29.81	28.56	26.9	26.26	25.42	28.23	31.4	28.65	27.23	29.15	28.75
	29.44	31.39	28.3	27.44	26.51	24.95	28.05	31.27	29.17	27.09	29.47	29.44
